# Supplementary material for: Effect of gait types and external weight carrying strategies on the femoral neck strains during stair descent
Source: PLoS One. 2023 Nov 21;18(11):e0294181. doi: 10.1371/journal.pone.0294181 (PMC10662705; doi:10.1371/journal.pone.0294181)
Supplement: S1 File — (XLSX) [file pone.0294181.s001.xlsx]

## Sheet: Explanation
This is the dataset of averaged strain data for each participant under each condition. There are 4 sets of data for the participants: Compressive strain at peak 1, Compressive strain at peak 2, Tensile strain at peak 1, Tensile strain at peak 2. Tittle: Effect of Gait Types and External Weight Carrying Strategies on the Femoral Neck Strains during Stair Descent Authors: Chen Deng, Jason C. Gillet…

## Sheet: Compressive strain Peak 1
Subject number	Age	Condition 1	Condition 2	Condition 3	Condition 4	Condition 5	Condition 6	Condition 7	Condition 8	Condition 9
1	25	-1090.72	-1112.29	-1344.02	-609.643	-591.472	-724.293	-816.889	-998.6	-781.502
2	28	-1375.19	-1738.47	-1370.43	-1512.11	-1464.66	-1710.5	-1059.27	-1590.34	-1217.26
3	22	-1200.96	-1035.22	-1209.26	-1069.03	-941.998	-954.634	-1116.08	-1033.41	-719.529
4	20	-463.234	-537.891	-570.28	-534.663	-543.075	-521.213	-329.37	-354.029	-288.313
5	29	-768.216	-640.099	-840.05	-644.214	-713.792	-833.919	-1499.69	-2091.15	-1483.38
6	28	-971.653	-1102.06	-1519.89	-840.515	-892.66	-1044.66	-990.684	-1298	-1037.39
7	24	-773.932	-772.78	-828.359	-776.798	-751.846	-841.791	-467.674	-528.08	-462.739
8	24	-752.051	-698.147	-820.177	-886.135	-888.812	-917.767	-418.908	-518.481	-429.602
9	55	-1044.71	-710.9	-986.687	-744.014	-752.794	-823.924	-698.782	-769.068	-686.756
10	56	-698.66	-698.466	-810.796	-639.179	-675.612	-849.518	-774.496	-837.376	-802.794
11	20	-720.877	-907.147	-853.463	-701.602	-745.634	-798.548	-589.641	-662.565	-597.723
12	61	-830.472	-785.898	-868.189	-756.975	-734.43	-809.072	-593.024	-641.783	-484.99
13	18	-563.758	-539.028	-612.959	-588.719	-644.263	-608.617	-1061.39	-879.114	-735.589
14	31	-1042.24	-1086.38	-1338.73	-808.127	-843.662	-1035.32	-864.486	-919.694	-763.109
15	49	-826.554	-800.432	-890.346	-669.452	-718.231	-830.741	-700.04	-758.602	-648.399
16	39	-533.285	-598.713	-759.88	-549.129	-615.923	-570.714	-554.849	-678.775	-580.659
17	22	-772.617	-788.689	-941.282	-774.698	-775.064	-906.787	-1095.69	-946.035	-1132.5
18	36	-1120.46	-1195.13	-1255.49	-1070.85	-1116.59	-1119.45	-751.439	-980.844	-934.176
19	21	-658.216	-742.968	-789.17	-666.855	-710.701	-714.11	-1063.79	-1348.88	-890.564
20	23	-643.263	-628.166	-693.384	-574.861	-647.513	-673.899	-666.17	-769.206	-577.856
21	31	-954.168	-1024.12	-1263.29	-950.828	-1037.79	-1147.14	-817.035	-1088.71	-915.441
22	30	-2183.43	-1665.78	-1917.09	-875.54	-884.83	-1229.15	-2308.08	-2342.32	-2104.06
23	31	-692.593	-737.019	-767.814	-754.486	-845.185	-935.889	-807.257	-1087.04	-731.705
24	33	-943.624	-913.579	-1407.34	-1381.74	-1623.9	-1056.95	-1665.5	-1734.95	-1386.04
25	47	-591.937	-608.492	-661.624	-639.891	-682.228	-704.845	-606.602	-658.773	-559.124
26	59	-1091.77	-1074.38	-1210.3	-912.898	-978.218	-1110.97	-984.308	-1357.2	-1008.72
27	41	-970.081	-944.363	-1414.62	-826.227	-808.415	-991.083	-1175.55	-1426.48	-1135.84
28	40	-589.075	-576.694	-650.734	-566.145	-587.63	-644.114	-766.994	-1017.44	-705.012
29	57	-858.711	-750.533	-959.329	-853.536	-816.965	-930.652	-848.904	-956.014	-738.336
30	46	-722.268	-758.71	-878.802	-699.176	-702.483	-852.892	-653.868	-720.203	-636.2
31	30	-788.635	-794.148	-854.637	-781.916	-828.733	-869.785	-716.855	-940.923	-593.147
32	47	-1117.49	-1012.96	-1349.54	-1061.18	-999.786	-1188.31	-877.8	-1024.19	-709.388
33	36	-847.332	-886.115	-1128.63	-919.225	-926.262	-1177.7	-603.902	-705.799	-499.975
34	53	-985.239	-1108.98	-1186.82	-886.548	-890.9	-1036.09	-1127.01	-1244.06	-965.447
35	30	-839.932	-847.869	-813.504	-868.631	-906.027	-1039.85	-838.683	-1000.5	-943.328
36	67	-972.744	-1054.33	-1092.28	-891.844	-984.229	-1101.4	-844.872	-1154.09	-755.536
37	62	-1070	-1030.62	-1397.35	-1111.36	-1126.5	-1220.8	-716.463	-911.18	-628.723
38	63	-759.644	-1227.89	-1099.54	-667.484	-666.95	-729.748	-726.241	-867.477	-629.717
39	56	-895.377	-906.876	-959.009	-1000.39	-1070.09	-982.201	-931.362	-769.441	-793.163
40	68	-557.563	-611.1	-661.935	-506.405	-508.991	-599.604	-449.702	-596.764	-423.336
41	48	-602.132	-688.92	-715.82	-644.942	-675.634	-755.657	-649.096	-834.3	-614.53
42	60	-1235.2	-1119.58	-1265.01	-1267.47	-1272.58	-1296.54	-846.095	-1111.72	-913.791
Condition 1: step-over-step without external load, data for the right leg Condition 2: step-over-step with 10% of body weight (BW) at right hand side, data for the right leg Condition 3: step-over-step with 10% BW at left hand side, data for the right leg Condition 4: step-by-step without external load, data for the right (leading) leg Condition 5: step-by-step with 10% BW at right hand side, dat…

## Sheet: Compressive strain Peak 2
Subject number	Age	Condition 1	Condition 2	Condition 3	Condition 4	Condition 5	Condition 6	Condition 7	Condition 8	Condition 9
1	25	-899.233	-872.259	-1289.27	-429.178	-501.278	-365.924	-766.874	-923.408	-753.258
2	28	-773.143	-679.162	-247.653	-923.065	-1152.55	-511.524	-323.469	-399.421	-642.107
3	22	-1160.3	-779.939	-1151.83	-997.748	-902.893	-830.447	-697.505	-480.739	-681.389
4	20	-415.615	-437.028	-555.14	-466.662	-378.125	-364.751	-317.056	-314.313	-272.091
5	29	-477.394	-403.439	-698.522	-572.442	-607.665	-465.253	-1364.91	-1698.21	-1420.04
6	28	-850.193	-724.256	-1338.23	-775.693	-759.436	-654.83	-914.99	-1014.97	-890.518
7	24	-571.413	-640.948	-758.725	-757.891	-665.738	-620.502	-428.65	-431.22	-416.685
8	24	-672.728	-622.083	-776.089	-677.807	-645.144	-690.19	-411.425	-456.941	-412.693
9	55	-801.177	-667.869	-997.087	-525.194	-265.627	-471.196	-627.261	-306.953	-679.582
10	56	-577.852	-564.213	-722.284	-444.9	-517.187	-819.444	-732.923	-827.061	-715.952
11	20	-608.86	-634.196	-784.834	-575.444	-474.731	-469.207	-568.104	-634.261	-539.689
12	61	-652.575	-633.174	-800.849	-473.991	-488.229	-390.863	-572.895	-518.056	-440.742
13	18	-533.067	-457.335	-598.248	-507.187	-571.597	-440.149	-1042.65	-850.131	-701.602
14	31	-821.687	-691.364	-1184.78	-504.619	-607.182	-535.449	-640.399	-520.749	-661.285
15	49	-659.495	-635.462	-817.004	-642.765	-570.612	-60.2388	-696.782	-744.404	-528.911
16	39	-418.496	-401.908	-651.668	-417.334	-490.224	-218.395	-461.829	-542.326	-509.583
17	22	-627.144	-659.598	-924.611	-676.356	-715.679	-668.505	-882.159	-567.505	-800.136
18	36	-747.981	-787.659	-1207.49	-794.686	-846.145	-719.564	-410.624	-245.967	-817.812
19	21	-569.48	-566.549	-661.836	-537.448	-676.926	-540.104	-991.926	-997.678	-830.731
20	23	-526.278	-567.554	-663.464	-348.88	-338.464	-242.359	-664.456	-609.175	-555.25
21	31	-728.399	-838.332	-1135.86	-910.65	-988.841	-1100.39	-803.861	-1078.68	-886.752
22	30	-544.663	-1353.35	-1592.26	-821.642	-859.607	-1016.53	-1929.78	-2080.38	-1775.59
23	31	-606.981	-600.705	-702.192	-712.59	-601.305	-507.277	-766.107	-958.523	-629.308
24	33	-917.185	-889.41	-1392.9	-812.393	-65.4494	-798.684	-1434.63	-1140.41	-1235.66
25	47	-462.784	-441.715	-631.082	-551.626	-492.182	-539.349	-493.787	-549.364	-543.726
26	59	-818.523	-793.704	-1073.55	-898.709	-942.182	-926.954	-972.882	-1252.52	-958.125
27	41	-855.418	-906.926	-1327.94	-785.488	-752.849	-283.696	-1148.48	-1395.75	-862.24
28	40	-466.258	-348.178	-526.701	-399.953	-511.33	-424.235	-727.792	-829.435	-649.999
29	57	-651.838	-664.096	-836.08	-296.964	-129.834	-129.834	-642.75	-402.018	-518.939
30	46	-721.355	-748.519	-871.3	-449.144	-464.543	-450.988	-537.013	-671.491	-456.851
31	30	-726.607	-665.219	-835.593	-691.389	-781.037	-606.832	-644.944	-813.395	-531.01
32	47	-1024.5	-911.751	-1325.91	-1017.18	-914.804	-1046.08	-859.504	-1004.06	-632.045
33	36	-831.641	-836.473	-1100.47	-537	-633.448	-774.736	-591.253	-674.473	-483.205
34	53	-916.895	-981.556	-1105.11	-724.374	-262.656	-70.4553	-988.201	-1094.12	-865.669
35	30	-791.859	-788.533	-794.365	-760.125	-735.966	-967.91	-711.183	-945.955	-799.388
36	67	-712.56	-771.094	-1049.22	-674.945	-726.969	-389.998	-809.837	-1064.95	-725.244
37	62	-953.136	-992.082	-1288	-914.757	-977.73	-950.498	-578.912	-681.674	-576.238
38	63	-604.581	-939.865	-964.3	-541.92	-58.4952	-443.419	-706.08	-409.975	-597.3
39	56	-581.542	-629.297	-826.619	-100.892	-852.981	-352.593	-643.675	-366.502	-573.076
40	68	-488.258	-531.363	-633.685	-489.35	-487.269	-406.097	-399.859	-540.385	-388.083
41	48	-570.976	-651.609	-696.505	-593.378	-562.608	-614.531	-583.176	-771.778	-519.344
42	60	-875.023	-961.508	-1214.71	-997.466	-1239.26	-901.092	-725.898	-937.181	-793.345
Condition 1: step-over-step without external load, data for the right leg Condition 2: step-over-step with 10% of body weight (BW) at right hand side, data for the right leg Condition 3: step-over-step with 10% BW at left hand side, data for the right leg Condition 4: step-by-step without external load, data for the right (leading) leg Condition 5: step-by-step with 10% BW at right hand side, dat…

## Sheet: Tensile strain Peak 1
Subject number	Age	Condition 1	Condition 2	Condition 3	Condition 4	Condition 5	Condition 6	Condition 7	Condition 8	Condition 9
1	25	419.325	479.182	529.11	197.664	250.915	248.225	359.725	434.983	329.421
2	28	954.432	1174.3	889.741	1062.98	1053.28	1160.08	659.898	1000.66	796.564
3	22	487.291	349.753	420.425	338.747	294.298	302.619	777.011	703.93	474.985
4	20	189.133	219.961	186.051	223.051	241.581	177.49	170.119	182.017	155.104
5	29	311.695	311.227	277.906	233.173	300.484	309.107	871.115	1216.84	835.652
6	28	476.532	596.284	807.757	435.442	492.862	538.029	479.452	687.712	552.934
7	24	240.143	267.459	257.075	242.138	235.444	261.075	198.354	218.217	222.561
8	24	235.942	227.033	257.513	339.521	381.962	325.2	226.976	293.033	239.393
9	55	425.414	222.145	378.633	232.859	235.864	257.929	253.983	282.827	236.708
10	56	225.233	240.774	264.301	204.539	224.994	331.979	265.347	269.699	362.268
11	20	224.648	303.903	265.661	222.057	237.828	250.202	232.88	267.682	254.371
12	61	314.601	291.769	285.567	296.689	304.45	284.473	297.584	343.749	246.788
13	18	176.477	168.01	189.8	182.829	204.343	187.54	363.357	299.322	257.218
14	31	517.346	522.796	622.216	393.725	419.495	479.572	421.36	413.191	361.631
15	49	257.498	248.931	287.736	211.198	227.014	258.279	219.534	239.25	229.167
16	39	168.685	190.478	242.633	167.45	211.916	180.135	179.154	236.038	196.171
17	22	243.334	248.696	305.913	244.392	246.845	285.582	583.38	497.796	612.355
18	36	628.285	1277.33	605.022	517.964	543.964	508.267	417.843	580.145	519.33
19	21	208.331	234.589	249.258	208.852	222.351	226.082	471.141	685.488	398.9
20	23	198.416	199.331	215.102	176.921	199.064	208.28	258.485	264.928	199.618
21	31	412.749	515.787	607.049	312.818	358.022	463.819	410.962	544.823	486.166
22	30	1052.61	811.027	905.727	334.318	410.34	517.377	1179.08	1207.83	1133.31
23	31	238.062	283.414	249.284	271.559	332.54	346.607	302.857	460.285	321.718
24	33	404.159	403.368	644.212	682.201	824.861	466.608	1041.91	1073.21	926.153
25	47	246.31	277.137	270.383	300.93	335.084	322.028	309.148	349.989	290.24
26	59	341.359	336.118	377.928	285.256	305.038	347.012	481.605	666.523	524.617
27	41	449.633	464.541	723.825	332.482	346.962	394.172	718.329	866.479	673.344
28	40	323.974	335.726	328.692	311.279	337.88	344.892	503.252	699.056	478.528
29	57	297.985	273.783	301.435	281.636	281.144	295.312	333.173	704.331	468.831
30	46	224.128	235.296	272.703	216.845	217.823	264.669	224.594	228.332	224.854
31	30	244.525	246.254	265.02	242.34	257.05	269.721	305.618	386.463	263.72
32	47	557.104	518.347	601.658	537.822	505.024	498.791	481.742	566.827	422.583
33	36	301.651	334.865	399.244	325.383	320.825	419.549	339.661	409.593	293.803
34	53	435.198	717.852	489.029	293.765	295.462	323.92	429.881	490.067	409.455
35	30	292.199	280.152	257.229	270.64	281.389	334.826	292.039	418.606	296.749
36	67	308.971	434.252	343.072	279.873	330.668	352.713	418.165	605.52	350.998
37	62	359.355	368.977	540.26	410.868	455.683	439.02	362.119	458.143	315.003
38	63	240.739	451.921	379.941	207.414	207.167	226.789	244.16	326.803	221.031
39	56	279.582	283.482	305.447	312.669	334.865	306.574	390.352	330.591	320.023
40	68	178.148	201.245	207.279	157.89	158.525	187.01	166.762	211.917	151.293
41	48	188.13	225.284	223.84	201.245	210.83	235.96	236.292	394.672	195.989
42	60	432.424	389.818	479.213	481.235	497.65	494.173	416.654	650.024	404.055
Condition 1: step-over-step without external load, data for the right leg Condition 2: step-over-step with 10% of body weight (BW) at right hand side, data for the right leg Condition 3: step-over-step with 10% BW at left hand side, data for the right leg Condition 4: step-by-step without external load, data for the right (leading) leg Condition 5: step-by-step with 10% BW at right hand side, dat…

## Sheet: Tensile strain Peak 2
Subject number	Age	Condition 1	Condition 2	Condition 3	Condition 4	Condition 5	Condition 6	Condition 7	Condition 8	Condition 9
1	25	364.844	382.276	501.402	135.491	183.078	115.268	346.55	380.043	291.3
2	28	546.092	478.71	170.564	655.62	823.022	361.956	188.432	286.258	438.055
3	22	468.111	304.405	397.507	313.739	282.061	259.28	424.956	292.865	451.172
4	20	159.369	183.594	181.219	189.9	165.946	126.257	163.846	160.267	145.01
5	29	253.155	202.43	235.986	216.188	258.142	176.566	779.499	975.837	801.635
6	28	414.81	379.306	700.993	408.493	416.641	335.316	436.804	548.711	478.519
7	24	177.415	216.986	235.51	236.235	209.231	193.116	183.28	169.064	197.584
8	24	211.01	195.307	243.621	256.224	264.95	236.87	224.082	253.189	232.94
9	55	317.863	250.672	424.438	164.623	93.7126	147.259	226.429	105.48	234.696
10	56	183.639	187.04	226.613	142.693	175.206	276.376	244.189	267.084	324.9
11	20	191.253	198.612	244.431	182.171	150.767	147.196	227.247	257.394	238.884
12	61	244.192	236.72	260.636	178.501	196.75	120.917	291.114	277.798	226.591
13	18	167.431	144.097	185.461	157.108	186.034	136.296	353.476	294.249	247.559
14	31	395.969	318.489	541.579	237.846	296.408	239.15	296.59	226.818	299.216
15	49	209.524	199.568	256.75	202.521	180.075	23.4735	218.381	237.719	186.569
16	39	132.252	131.01	207.629	131.426	189.235	68.8433	149.302	186.639	173.069
17	22	201.914	235.02	301.573	214.812	227.52	210.974	436.387	273.89	394.259
18	36	363.798	432.798	584.404	426.127	430.448	357.177	220.575	130.429	440.001
19	21	179.913	178.333	206.654	168.235	212.717	186.382	434.495	498.299	382.6
20	23	162.922	175.467	205.897	107.518	107.724	75.0526	259.671	237.636	190.763
21	31	295.291	401.306	528.06	305.572	331.419	460.801	410.916	537.151	471.219
22	30	213.046	632.324	716.151	325.225	397.684	383.536	970.36	1049.61	923.524
23	31	192.162	216.526	221.039	250.487	215.344	157.774	271.616	372.926	267.552
24	33	392.86	385.02	637.86	376.919	19.3299	343.796	877.31	707.604	824.755
25	47	185.16	206.8	257.666	260.796	232.772	245.138	254.68	288.415	285.43
26	59	256.03	248.187	336.08	280.822	293.779	289.506	479.17	616.487	502.262
27	41	382.972	465.129	648.58	329.097	336.325	90.1757	712.657	852.014	487.507
28	40	253.733	216.606	267.913	212.433	289.268	222.101	474.699	569.919	441.437
29	57	205.62	224.76	262.577	95.4017	41.207	41.207	333.424	297.722	262.527
30	46	223.848	232.138	270.36	139.398	144.774	139.964	186.878	211.53	161.015
31	30	225.445	206.543	259.315	214.296	242.48	188.126	277.536	331.232	233.245
32	47	497.523	454.407	583.308	514.411	455.659	440.257	477.138	554.549	384.669
33	36	296.519	320.369	381.228	173.315	208.369	263.007	331.442	393.53	281.113
34	53	327.632	616.839	347.36	242.34	82.1267	26.5451	370.683	409.414	359.804
35	30	299.842	293.622	260.458	236.513	228.702	310.575	268.533	419.31	276.054
36	67	224.179	276.599	329.959	228.153	265.843	127.157	386.7	549.436	347.25
37	62	324.826	355.59	479.402	364.275	407.298	368.967	271.7	298.513	280.147
38	63	191.787	348.546	328.24	168.331	33.1498	137.756	236.163	177.086	218.116
39	56	181.676	199.917	265.3	28.1632	267.015	110.183	259.598	153.49	229.188
40	68	159.495	176.54	201.322	152.535	151.728	126.592	137.657	181.243	140.435
41	48	178.425	209.369	217.823	185.085	178.552	191.808	231.124	354.186	190.676
42	60	316.008	330.83	460.029	410.606	490.274	358.77	389.726	517.097	379.629
Condition 1: step-over-step without external load, data for the right leg Condition 2: step-over-step with 10% of body weight (BW) at right hand side, data for the right leg Condition 3: step-over-step with 10% BW at left hand side, data for the right leg Condition 4: step-by-step without external load, data for the right (leading) leg Condition 5: step-by-step with 10% BW at right hand side, dat…
